# Supplementary material for: Interaction between Phage T4 Protein RIII and Host Ribosomal Protein S1 Inhibits Endoribonuclease RegB Activation
Source: Int J Mol Sci. 2022 Aug 22;23(16):9483. doi: 10.3390/ijms23169483 (PMC9409239; doi:10.3390/ijms23169483)
Supplement: Supplementary file 1 [file ijms-23-09483-s001.zip]

Archive with 1 entries (1 files):
- ijms-1842522-supplementary.pdf
